# Supplementary material for: Ethosomes and Transethosomes as Cutaneous Delivery Systems for Quercetin: A Preliminary Study on Melanoma Cells
Source: Pharmaceutics. 2022 May 11;14(5):1038. doi: 10.3390/pharmaceutics14051038 (PMC9147749; doi:10.3390/pharmaceutics14051038)
Supplement: Supplementary file 1 [file pharmaceutics-14-01038-s001.zip]

Archive with 1 entries (1 files):
- pharmaceutics-1705506-supplementary.pdf
